# Supplementary material for: Highly-Responsive Broadband Photodetector Based on Graphene-PTAA-SnS2 Hybrid
Source: Nanomaterials (Basel). 2022 Jan 29;12(3):475. doi: 10.3390/nano12030475 (PMC8839128; doi:10.3390/nano12030475)
Supplement: Supplementary file 1 [file nanomaterials-12-00475-s001.zip]

Archive with 1 entries (1 files):
- nanomaterials-1560525 supplementary materials final version.pdf
